# Supplementary material for: Unraveling Cefiderocol Resistance in NDM- and OXA-48-like Co-Producing Klebsiella pneumoniae Isolates Through Integrated Genomic and Phenotypic Analysis
Source: Antibiotics (Basel). 2026 May 19;15(5):513. doi: 10.3390/antibiotics15050513 (PMC13203471; doi:10.3390/antibiotics15050513)
Supplement: Supplementary file 1 [file antibiotics-15-00513-s001.zip]

Archive with 3 entries (3 files):
- supplementary File S1.xlsx
- supplementary File S2.xlsx
- Supplementary Table S1.pdf
