# Supplementary material for: Unraveling Cefiderocol Resistance in NDM- and OXA-48-like Co-Producing Klebsiella pneumoniae Isolates Through Integrated Genomic and Phenotypic Analysis
Source: Antibiotics (Basel). 2026 May 19;15(5):513. doi: 10.3390/antibiotics15050513 (PMC13203471; doi:10.3390/antibiotics15050513)
Supplement: Supplementary file 1 [file antibiotics-15-00513-s001.zip › supplementary File S1.xlsx]

## Sheet: Supp. material AMR
				KLEBORATE		QUAST METRICS							MLST								BETA-LACTAMS					MACROLIDE			AMINOGLYCOSIDE										QUINOLONE			PHENICOL	FOSFOMYCIN	TRIMETHOPRIM	MULTIDRUG EFFLUX			QUATERNARY AMMONIUM COMPOUNDS	RIFAMYCIN
ISOLATE	COLLECTION DATE	MATERIAL	MICROORGANISM	KL locus	O antigen	# contigs	Total length	N50	N90	L50	L90	GC %	ST	gapA	infB	mdh	pgi	phoE	rpoB	tonB	TEM	SHV	OXA	CTX-M	NDM	msr	mph	mrx	armA	aph(3')-Ia	aph(3')-VI	aph(3'')-Ib	aph(6)-Id	aadA [ant(3'')Ia]	aac(6')-Ib	aac(6')Ib-cr5	ant(2'')-Ia	rmtF1	gyr	par	qnr	cat	fosA	dfrA	emr	oqxA	oqxB	qacE	arr
MBL1	2024-06-02	Blood	Klebsiella pneumoniae	K64	O2a	237	5862811	60228	19159	29	93	56.63	147	3	4	6	1	7	4	38	blaTEM-1	blaSHV-11	blaOXA-1, blaOXA-9, blaOXA-48	blaCTX-M-15	blaNDM-1						aph(3')-VI			aadA1	aac(6')-Ib		ant(2'')-Ia		gyrA_S83I	parC_S80I	qnrS1	catA1, catB3	fosA	dfrA50	emrD	oqxA	oqxB	qacE	arr-3
MBL2	2024-06-03	Blood	Klebsiella pneumoniae	K64	O2a	149	5857003	135983	35516	16	44	56.64	147	3	4	6	1	7	4	38	blaTEM-1	blaSHV-11	blaOXA-1, blaOXA-9, blaOXA-48	blaCTX-M-15	blaNDM-1						aph(3')-VI			aadA1	aac(6')-Ib		ant(2'')-Ia		gyrA_S83I	parC_S80I	qnrS1	catA1, catB3	fosA	dfrA50	emrD	oqxA	oqxB	qacE (delta1)	arr-3
MBL3	2024-06-16	Blood	Klebsiella pneumoniae	K64	O2a	254	5859856	63331	15603	27	101	56.63	147	3	4	6	1	7	4	38	blaTEM-1	blaSHV-11	blaOXA-1, blaOXA-9, blaOXA-48	blaCTX-M-15	blaNDM-1						aph(3')-VI			aadA1	aac(6')-Ib		ant(2'')-Ia		gyrA_S83I	parC_S80I	qnrS1	catA1, catB3	fosA	dfrA50	emrD	oqxA	oqxB	qacE (delta1)	arr-3
MBL4	2024-07-05	Abdominal drainage	Klebsiella pneumoniae	K64	O2a	197	5960738	114324	24704	18	57	56.63	147	3	4	6	1	7	4	38	blaTEM-1	blaSHV-11	blaOXA-1, blaOXA-9, blaOXA-48	blaCTX-M-15	blaNDM-1						aph(3')-VI			aadA1	aac(6')-Ib		ant(2'')-Ia		gyrA_S83I	parC_S80I	qnrS1	catA1, catB3	fosA	dfrA50	emrD	oqxA	oqxB	qacEdelta1	arr-3
MBL5	19/072024	Blood	Klebsiella pneumoniae	K64	O2a	177	5862341	115207	27808	16	51	56.63	147	3	4	6	1	7	4	38	blaTEM-1	blaSHV-11	blaOXA-1, blaOXA-9, blaOXA-48	blaCTX-M-15	blaNDM-1						aph(3')-VI			aadA1	aac(6')-Ib		ant(2'')-Ia		gyrA_S83I	parC_S80I	qnrS1	catA1, catB3	fosA	dfrA50	emrD	oqxA	oqxB	qacEdelta1	arr-3
MBL6	2024-08-07	Blood	Klebsiella pneumoniae	K64	O2a	209	5862210	86891	23030	21	74	56.63	147	3	4	6	1	7	4	38	blaTEM-1	blaSHV-11	blaOXA-1, blaOXA-9, blaOXA-48	blaCTX-M-15	blaNDM-1						aph(3')-VI			aadA1	aac(6')-Ib		ant(2'')-Ia		gyrA_S83I	parC_S80I	qnrS1	catA1, catB3	fosA	dfrA50	emrD	oqxA	oqxB	qacEdelta1	arr-3
MBL7	2024-08-10	Blood	Klebsiella pneumoniae	K64	O2a	160	5860090	144524	29731	14	48	56.63	147	3	4	6	1	7	4	38	blaTEM-1	blaSHV-11	blaOXA-1, blaOXA-9, blaOXA-48	blaCTX-M-15	blaNDM-1						aph(3')-VI			aadA1		aac(6')-Ib-cr5	ant(2'')-Ia		gyrA_S83I	parC_S80I	qnrS1	catA1, catB3	fosA	dfrA50	emrD	oqxA	oqxB	qacEdelta1	arr-3
MBL8	2024-09-07	Blood	Klebsiella pneumoniae	K64	O2a	198	5917072	107958	28598	19	60	56.63	147	3	4	6	1	7	4	38	blaTEM-1	blaSHV-11	blaOXA9, blaOXA-48	blaCTX-M-14, blaCTX-M-15	blaNDM-5		mph(A)			aph(3')-Ia	aph(3')-VI	aph(3'')-Ib	aph(6)-Id	aadA1	aac(6')-Ib			rmtF1	gyrA_S83I	parC_S80I	qnrB1, qnrS1	catA1, catB	fosA	dfrA5	emrD	oqxA	oqxB	qacEdelta1	arr-2
MBL10	2024-10-04	Blood	Klebsiella pneumoniae	K64	O2a	216	5862976	86816	21600	23	73	56.63	147	3	4	6	1	7	4	38	blaTEM-1	blaSHV-11	blaOXA-1, blaOXA-9, blaOXA-48	blaCTX-M-15	blaNDM-1						aph(3')-VI			aadA1	aac(6')-Ib		ant(2'')-Ia		gyrA_S83I	parC_S80I	qnrS1	catA1, catB3	fosA	dfrA50	emrD	oqxA	oqxB	qacEdelta1	arr-3
MBL11	2024-10-20	Blood	Klebsiella pneumoniae	K64	O2a	180	5860682	129927	26213	16	51	56.63	147	3	4	6	1	7	4	38	blaTEM-1	blaSHV-11	blaOXA-1, blaOXA-9, blaOXA-48	blaCTX-M-15	blaNDM-1						aph(3')-VI			aadA1	aac(6')-Ib		ant(2'')-Ia		gyrA_S83I	parC_S80I	qnrS1	catA1, catB3	fosA	dfrA50	emrD	oqxA	oqxB	qacEdelta1	arr-3
MBL12	2024-06-30	Rectal swab	Klebsiella pneumoniae	K64	O2a	198	5818137	126739	25135	17	52	56.66	147	3	4	6	1	7	4	38	blaTEM-1	blaSHV-11	blaOXA-1, blaOXA-9, blaOXA-48	blaCTX-M-15	blaNDM-1						aph(3')-VI			aadA1		aac(6')-Ib-cr5	ant(2'')-Ia		gyrA_S83I	parC_S80I	qnrS1	catA1, catB3	fosA	dfrA50	emrD	oqxA	oqxB	qacEdelta1	arr-3
MBL13	2025-01-30	Rectal swab	Klebsiella pneumoniae	K64	O2a	329	5843324	59250	16340	31	104	56.65	147-1LV	3	4	6	1	7	4	865?	blaTEM-1	blaSHV-11	blaOXA-9, blaOXA-48		blaNDM-1									aadA1	aac(6')-Ib		ant(2")-Ia		gyrA_S83I	parC_S80I	qnrS	catA1, catB3	fosA	dfrA50	emrD	oqxA	oqxB	qacEdelta1
MBL14	2024-10-14	Respiratory material	Klebsiella pneumoniae	K10	O3/O3a	274	5648914	44314	14394	39	123	56.75	147	3	4	6	1	7	4	38		blaSHV-11	blaOXA-48	blaCTX-M-15	blaNDM-1	msr(E)	mph(A), mph(E)		armA		aph(3')-VI			aadA2					gyrA_D87N, gyrA_S83Y	parC_S80I			fosA	dfrA12	emrD	oqxA	oqxB	qacEdelta1
MBL15	2024-04-03	Respiratory material	Klebsiella pneumoniae	K51	O2afg	273	5708757	46179	14529	41	123	56.77	147	3	4	6	1	7	4	38		blaSHV-11	blaOXA-1, blaOXA-48	blaCTX-M-15	blaNDM-5	msr(E)	mph(A), mph(E)		armA		aph(3')-VI					aac(6')-Ib-cr5			gyrA_S83I	parC_S80I	qnrS1	catB3	fosA	dfrA5	emrD	oqxA	oqxB	qacEdelta1	arr-3
MBL16	2024-12-05	Respiratory material	Klebsiella pneumoniae	K64	O2a	297	5840389	69857	15798	23	93	56.65	147	3	4	6	1	7	4	38	blaTEM-1	blaSHV-11	blaOXA-1, blaOXA-48	blaCTX-M-15	blaNDM-1									aadA1	aac(6')-Ib		ant(2")-Ia		gyrA_S83I	parC_S80I	qnrS	catA1, catB3	fosA	dfrA50	emrD	oqxA	oqxB	qacEdelta1	arr-3
MBL18	2024-12-11	Respiratory material	Klebsiella pneumoniae	K64	O2a	244	5854312	67296	19532	26	87	56.63	147-1LV	3	4	6	1	7	4	599?	blaTEM-1	blaSHV-11	blaOXA-1, blaOXA-9, blaOXA-48	blaCTX-M-15	blaNDM-1						aph(3')-VI			aadA1	aac(6')-Ib		ant(2")-Ia		gyrA_S83I	parC_S80I	qnrS1	catA1, catB3	fosA	dfrA50	emrD	oqxA	oqxB	qacEdelta1	arr-3
MBL19	2024-11-28	Respiratory material	Klebsiella pneumoniae	K64	O2a	306	5846813	73574	15841	28	94	56.64	147	3	4	6	1	7	4	38	blaTEM-1	blaSHV-11	blaOXA-1, blaOXA-9, blaOXA-48	blaCTX-M-15	blaNDM						aph(3')-VI			aadA1	aac(6')-Ib		ant(2")-Ia		gyrA_S83I	parC_S80I	qnrS1	catA1, catB3	fosA	dfrA50	emrD	oqxA	oqxB	qacEdelta1	arr-3
MBL20	2024-05-20	Urine	Klebsiella pneumoniae	K64	O2a	108	5863301	245476	58700	9	26	56.62	147	3	4	6	1	7	4	38	blaTEM-1	blaSHV-11	blaOXA-1, blaOXA-9, blaOXA-48	blaCTX-M-15	blaNDM-1									aadA1		aac(6')-Ib-cr5	ant(2")-Ia		gyrA_S83I	parC_S80I	qnrS1	catB3, catA1	fosA	dfrA50	emrD	oqxA	oqxB	qacEdelta1	arr-3 (partial contig end)
MBL21	2025-10-11	Blood	Klebsiella pneumoniae	K64	O2a	119	5918602	245487	57599	9	25	56.62	147	3	4	6	1	7	4	38	blaTEM-1	blaSHV-11	blaOXA-9, blaOXA-48	blaCTX-M-15, blaCTX-M-14	blaNDM-5		mph(A)	mrx(A)			aph(3')-VI	aph(3")-Ib	aph(6)-Id	aadA1	aac(6')-Ib			rmtF1	gyrA_S83I	parC_S80I	qnrB1, qnrS1	catA1 partial, catB	fosA	dfrA5	emrD	oqxA	oqxB	qacEdelta1	arr-2
MBL22	2024-07-05	Urine	Klebsiella pneumoniae	K64	O2a	98	5858446	252368	68201	9	24	56.63	147	3	4	6	1	7	4	38	blaTEM-1	blaSHV-11	blaOXA-1, blaOXA-9, blaOXA-48	blaCTX-M-15	blaNDM-1					aph(3')-Ia	aph(3')-VI			aadA1	aac(6')-Ib		ant(2")-Ia		gyrA_S83I	parC_S80I	qnrS1	catA1, catB3	fosA	dfrA50	emrD	oqxA	oqxB	qacEdelta1	arr-3
MBL23	2024-07-09	Urine	Klebsiella pneumoniae	K64	O2a	120	5919039	245631	67826	9	25	56.62	147	3	4	6	1	7	4	38	blaTEM-1	blaSHV-11	blaOXA-9, blaOXA-48	blaCTX-M-15, blaCTX-M-14	blaNDM-5		mph(A)	mrx(A)			aph(3')-VI	aph(3")-Ib	aph(6)-Id	aadA1	aac(6')-Ib			rmtF1	gyrA_S83I	parC_S80I	qnrB1, qnrS1	catA1 partial, catB	fosA	dfrA5	emrD	oqxA	oqxB	qacEdelta1	arr-2
MBL24	2024-07-17	Urine	Klebsiella pneumoniae	K64	O2a	110	5851890	252782	63509	9	25	56.65	147	3	4	6	1	7	4	38	blaTEM-1	blaSHV-11	blaOXA-1, blaOXA-9, blaOXA-48	blaCTX-M-15	blaNDM-1					aph(3')-Ia	aph(3')-VI			aadA1	aac(6')-Ib		ant(2")-Ia		gyrA_S83I	parC_S80I	qnrS1	catA1, catB3	fosA	dfrA50	emrD	oqxA	oqxB	qacEdelta1	arr-3
MBL25	2024-08-07	Urine	Klebsiella pneumoniae	K64	O2a	120	5858346	226326	58701	10	27	56.63	147	3	4	6	1	7	4	38	blaTEM-1	blaSHV-11	blaOXA-1, blaOXA-9, blaOXA-48	blaCTX-M-15	blaNDM-1						aph(3')-VI			aadA1	aac(6')-Ib		ant(2")-Ia		gyrA_S83I	parC_S80I	qnrS1	catA1, catB3	FosA	dfrA50	emrD	oqxA	oqxB	qacEdelta1	arr-3
MBL26	2024-08-05	Urine	Klebsiella pneumoniae	K64	O2a	112	5846374	252673	63163	9	26	56.66	147	3	4	6	1	7	4	38	blaTEM-1	blaSHV-11	blaOXA-1, blaOXA-9, blaOXA-48	blaCTX-M-15	blaNDM-1						aph(3')-VI			aadA1	aac(6')-Ib		ant(2")-Ia		gyrA_S83I	parC_S80I	qnrS1	catA1, catB3	FosA	dfrA50	emrD	oqxA	oqxB	qacEdelta1	arr-3
MBL28	2024-10-23	Urine	Klebsiella pneumoniae	K64	O2a	108	5847084	252782	58700	9	25	56.66	147	3	4	6	1	7	4	38	blaTEM-1	blaSHV-11	blaOXA-1, blaOXA-9, blaOXA-48	blaCTX-M-15	blaNDM-1						aph(3')-VI			aadA1	aac(6')-Ib		ant(2")-Ia		gyrA_S83I	parC_S80I	qnrS1	catA1, catB3	fosA	dfrA50	emrD	oqxA	oqxB	qacEdelta1	arr-3
MBL29	2024-08-30	Urine	Klebsiella pneumoniae	K10	O3/O3a	144	5657449	212743	33193	8	31	56.75	147	3	4	6	1	7	4	38		blaSHV-11	blaOXA-48	blaCTX-M-15	blaNDM-1	msr(E)	mph(A), mph(E)	mrx(A)			aph(3')-VI			aadA2					gyrA_S83Y, gyrA_D87A	parC_S80I			fosA	dfrA12	emrD	oqxA	oqxB	qacEdelta1
MBL30	2024-09-06	Urine	Klebsiella pneumoniae	K64	O2a	132	5844938	252676	63164	9	25	56.66	147	3	4	6	1	7	4	38	blaTEM-1	blaSHV-11	blaOXA-1, blaOXA-9, blaOXA-48	blaCTX-M-15	blaNDM-1				armA		aph(3')-VI			aadA1	aac(6')-Ib		ant(2")-Ia		gyrA_S83I	parC_S80I	qnrS1	catA1, catB3	fosA	dfrA50	emrD	oqxA	oqxB	qacEdelta1	arr-3
MBL31	2024-09-26	Urine	Klebsiella pneumoniae	K64	O2a	112	5858323	229817	58700	10	27	56.64	147	3	4	6	1	7	4	38	blaTEM-1	blaSHV-11	blaOXA-1, blaOXA-9, blaOXA-48	blaCTX-M-15	blaNDM-1						aph(3')-VI			aadA1	aac(6')-Ib		ant(2")-Ia		gyrA_S83I	parC_S80I	qnrS1	catA1, catB3	fosA	dfrA50	emrD	oqxA	oqxB	qacEdelta1	arr-3
MBL42	2025-01-18	Urine	Klebsiella pneumoniae	K64	O2a	112	5856350	214565	61652	10	30	56.63	147	3	4	6	1	7	4	38	blaTEM-1	blaSHV-11	blaOXA-1, blaOXA-9, blaOXA-48	blaCTX-M-15	blaNDM-1						aph(3')-VI			aadA1		aac(6')-Ib-cr5			gyrA_S83I	parC_S80I	qnrS1	catB3	fosA	dfrA50	emrD	oqxA	oqxB	qacE	arr-3
MBL43	2025-01-31	Respiratory material	Klebsiella pneumoniae	K64	O2a	110	5851468	252676	63428	9	25	56.65	147	3	4	6	1	7	4	38	blaTEM-1	blaSHV-11	blaOXA-1, blaOXA-9, blaOXA-48	blaCTX-M-15	blaNDM-1						aph(3')-VI			aadA1	aac(6')-Ib		ant(2")-Ia		gyrA_S83I	parC_S80I	qnrS1	catA1, catB3	fosA	dfrA50	emrD	oqxA	oqxB	qacEdelta1	arr-3
MBL44	2025-02-12	Biopsy	Klebsiella pneumoniae	K64	O2a	115	5863420	245476	56417	9	27	56.62	147	3	4	6	1	7	4	38	blaTEM-1	blaSHV-11	blaOXA-1, blaOXA-9, blaOXA-48	blaCTX-M-15	blaNDM-1						aph(3')-VI			aadA1	aac(6')-Ib		ant(2")-Ia		gyrA_S83I	parC_S80I	qnrS1	catA1, catB3	fosA	dfrA50	emrD	oqxA	oqxB	qacEdelta1	arr-3
MBL45	2025-03-16	Urine	Klebsiella pneumoniae	K64	O2a	108	5860539	227186	58700	10	27	56.62	147	3	4	6	1	7	4	38	blaTEM-1	blaSHV-11	blaOXA-1, blaOXA-9, blaOXA-48	blaCTX-M-15	blaNDM-1						aph(3')-VI			aadA1	aac(6')-Ib		ant(2")-Ia		gyrA_S83I	parC_S80I	qnrS1	catA1, catB3	fosA	dfrA50	emrD	oqxA	oqxB	qacEdelta1	arr-3
MBL46	2025-03-17	Respiratory material	Klebsiella pneumoniae	K24	O2a	163	5760819	130012	34892	14	43	56.77	11	3	3	1	1	1	1	4		blaSHV-11	blaOXA-1, blaOXA-48	blaCTX-M-15	blaNDM-1						aph(3')-VI			aadA1		aac(6')-Ib-cr5	ant(2")-Ia		gyrA_S83F, D87A	parC_S80I		catA1, catB3 partial	fosA	dfrA14	emrD	oqxA	oqxB	qacEdelta1
MBL47	2025-03-17	Urine	Klebsiella pneumoniae	K10	O3/O3a	130	5538297	221966	45931	10	28	56.87	147	3	4	6	1	7	4	38		blaSHV-11	blaOXA-48	blaCTX-M-15	blaNDM-1		mph(A)	mrx(A)											gyrA_S83Y, gyrA_D87A	parC_S80I			fosA		emrD	oqxA	oqxB
MBL48	2025-03-20	Urine	Klebsiella pneumoniae	K64	O2a	105	5850991	229867	56417	10	28	56.65	147	3	4	6	1	7	4	38	blaTEM-1	blaSHV-11	blaOXA-1, blaOXA-9, blaOXA-48	blaCTX-M-15	blaNDM-1						aph(3')-VI			aadA1		aac(6')-Ib-cr5	ant(2")-Ia		gyrA_S83I	parC_S80I	qnrS1	catA1, catB3	fosA	dfrA50	emrD	oqxA	oqxB	qacEdelta1	arr-3
MBL49	2025-03-27	Urine	Klebsiella pneumoniae	K64	O2a	107	5851456	252490	56417	9	26	56.64	147	3	4	6	1	7	4	38	blaTEM-1	blaSHV-11	blaOXA-1, blaOXA-9, blaOXA-48	blaCTX-M-15	blaNDM-1						aph(3')-VI			aadA1	aac(6')-Ib		ant(2")-Ia		gyrA_S83I	parC_S80I	qnrS1	catA1, catB3	fosA	dfrA50	emrD	oqxA	oqxB	qacEdelta1	arr-3
MBL50	2025-04-18	Urine	Klebsiella pneumoniae	K10	O3/O3a	123	5536385	221966	48734	10	27	56.88	147	3	4	6	1	7	4	38		blaSHV-11	blaOXA-48	blaCTX-M-15	blaNDM-1		mph(A)	mrx(A)			aph(3')-VI								gyrA_S83Y, gyrA_D87A	parC_S80I			fosA		emrD	oqxA	oqxB
MBL51	2025-04-22	Urine	Klebsiella pneumoniae	K10	O3/O3a	124	5622782	214693	42208	10	29	56.75	147	3	4	6	1	7	4	38		blaSHV-11	blaOXA-48	bLaCTX-M-15	blaNDM-1	msr(E)	mph(A), mph(E)	mrx(A)			aph(3')-VI			aadA2					gyrA_S83Y, gyrA_D87A	parC_S80I			fosA	dfrA12	emrD	oqxA		qacEdelta1
MBL52	2025-05-07	Respiratory material	Klebsiella pneumoniae	K64	O2a	109	5857294	237786	58700	9	26	56.63	147	3	4	6	1	7	4	38	blaTEM-1	blaSHV-11	blaOXA-1, blaOXA-9, blaOXA-48	blaCTX-M-15	blaNDM-1				arm(A)		aph(3')-VI			aadA1	aac(6')-Ib				gyrA_S83I	parC_S80I	qnrS1	catA1, catB3	fosA	dfrA50	emrD	oqxA	oqxB	qacE	arr-3
MBL53	2025-07-15	Urine	Klebsiella pneumoniae	K64	O2a	104	5913078	283548	68626	7	23	56.65	147	3	4	6	1	7	4	38	blaTEM-1	blaSHV-11	blaOXA-1, blaOXA-9, blaOXA-48	blaCTX-M-15	blaNDM-1	msr(A)	mph(A), mph(E)	mrx(A)			aph(3')-VI			aadA1	aac(6')-Ib				gyrA_S83I	parC_S80I	qnrS1	catB3	fosA	dfrA50, dfrA5	emrD	oqxA	oqxB	qacEdelta1	arr-3
MBL54	2025-08-01	Respiratory material	Klebsiella pneumoniae	K64	O2a	108	5845109	238365	56417	10	27	56.65	147	3	4	6	1	7	4	38		blaSHV-11	blaOXA-1, blaOXA-48	blaCTX-M-15	blaNDM-1				arm(A)		aph(3')-VI					aac(6')-Ib-cr5			gyrA_S83I	parC_S80I	qnrS1	catA1, catB3	fosA	dfrA50	emrD	oqxA	oqxB	qacE	arr-3
MBL56	2025-08-21	Urine	Klebsiella pneumoniae	K64	O2a	148	5847778	245611	58700	9	26	56.63	147	3	4	6	1	7	4	38	blaTEM-1	blaSHV-11	blaOXA-1, blaOXA-9, blaOXA-48	blaCTX-M-15	blaNDM-1						aph(3')-VI			aadA1	aac(6')-Ib		ant(2")-Ia		gyrA_S83I	parC_S80I	qnrS1	catA1, catB3	fosA	dfrA50	emrD	oqxA	oqxB	qacEdelta1	arr-3
MBL57	2025-08-27	Urine	Klebsiella pneumoniae	K10	O3/O3a	124	5633886	237245	39871	10	31	56.76	147	3	4	6	1	7	4	38		blaSHV-11	blaOXA-48	blaCTX-M-15	blaNDM-1	msr(E)	mph(A), mph(E)	mrx(A)			aph(3')-VI			aadA2					gyrA_S83Y, gyrA_D87A	parC_S80I			fosA	dfrA12	emrD	oqxA		qacEdelta1
MBL59	2025-09-29	Urine	Klebsiella pneumoniae	K10	O3/O3a	122	5643592	214693	42537	10	27	56.76	147	3	4	6	1	7	4	38		blaSHV-11	blaOXA-48	blaCTX-M-15	blaNDM-1	msr(E)	mph(A), mph(E)	mrx(A)	arm(A)		aph(3')-VI			aadA2					gyrA_S83Y, gyrA_D87A	parC_S80I			fosA	dfrA12	emrD	oqxA	oqxB	qacEdelta1
MBL60	2025-10-28	Blood	Klebsiella pneumoniae	K64	O2a	116	5917916	262523	69801	8	23	56.63	147	3	4	6	1	7	4	38	blaTEM-1	blaSHV-11	blaOXA-9, blaOXA-48	blaCTX-M-14, blaCTX-M-15	blaNDM-5		mph(A)	mrx(A)	arm(A)		aph(3')-VI	aph(3")-Ib	aph(6)-Id	aadA1	aac(6')-Ib			rmtF1	gyrA_S83I	parC_S80I	qnrS1, qnrB1	catA1 partial, catB	fosA	dfrA5	emrD	oqxA	oqxB	qacEdelta1	arr-2
[truncated: 27 more columns]
