# Supplementary material for: Unraveling Cefiderocol Resistance in NDM- and OXA-48-like Co-Producing Klebsiella pneumoniae Isolates Through Integrated Genomic and Phenotypic Analysis
Source: Antibiotics (Basel). 2026 May 19;15(5):513. doi: 10.3390/antibiotics15050513 (PMC13203471; doi:10.3390/antibiotics15050513)
Supplement: Supplementary file 1 [file antibiotics-15-00513-s001.zip › supplementary File S2.xlsx]

## Sheet: Foglio1
Genome Name	year	Country	species	ST	AGly_acquired	Bla_acquired	Bla_ESBL_acquired	Bla_Carb_acquired	Bla_chr	SHV_mutations	Omp_mutations	K_type	O_locus
SAMEA6427898	2016	United Kingdom	Klebsiella pneumoniae	ST147	aac(3)-IIa.v1^;rmtF;aac(6')-Ib	-	CTX-M-15	NDM-1;OXA-48	SHV-11^	SHV:p.Leu35Gln	OmpK35:c.A824del	K64	OL2α.1
SAMEA7820246	2017	Germany	Klebsiella pneumoniae	ST147	aac(3)-IIa.v1^;aac(6')-Ib-cr.v2	OXA-1	CTX-M-15	NDM-1;OXA-48	SHV-229*	SHV:p.Leu35Gln	OmpK36:p.134_135insGlyAsp;OmpK35:p.Met2fs	K64	OL2α.1
SAMEA112199046	2022	Germany	Klebsiella pneumoniae	ST147	aph(3')-VI;aadA*;aac(6')-Ib-cr.v2*;ant(2'')-Ia	OXA-9.v1;OXA-1	CTX-M-15	NDM-1;OXA-48	SHV-11^	SHV:p.Leu35Gln	OmpK36:p.134_135insGlyAsp;OmpK35:p.Arg60fs	K64	OL2α.1
SAMEA7758611		Netherlands	Klebsiella pneumoniae	ST147	strB.v1;strA.v1;aph(3')-VI;aadA*;aac(6')-Ib'.v1	-	CTX-M-15;CTX-M-14^	NDM-5;OXA-48	SHV-11^	SHV:p.Leu35Gln	OmpK36:p.134_135insGlyAsp;OmpK35:p.Arg60fs	Capsule null	OL2α.1
SAMEA112199028	2022	Germany	Klebsiella pneumoniae	ST147	aph(3')-VI;aadA*;aac(6')-Ib-cr.v2*;ant(2'')-Ia	OXA-9.v1;OXA-1	CTX-M-15	NDM-1;OXA-48	SHV-11^	SHV:p.Leu35Gln	OmpK36:p.134_135insGlyAsp;OmpK35:p.Arg60fs	K64	OL2α.1
SAMEA112199010	2022	Germany	Klebsiella pneumoniae	ST147	aph(3')-VI;aadA*;aac(6')-Ib-cr.v2*;ant(2'')-Ia	OXA-9.v1;OXA-1	CTX-M-15	NDM-1;OXA-48	SHV-11^	SHV:p.Leu35Gln	OmpK36:p.134_135insGlyAsp;OmpK35:p.Arg60fs	K64	OL2α.1
SAMEA113935198	2016	Spain	Klebsiella pneumoniae	ST147	aph3-Ia.v1^;rmtF;aac(6')-Ib	-	CTX-M-15	NDM-1;OXA-48	SHV-11^	SHV:p.Leu35Gln	OmpK36:p.134_135insGlyAsp;OmpK35:c.A824del	K64	OL2α.1
SAMN22234456	2021	USA	Klebsiella pneumoniae	ST147	aph(3')-VI;armA;aadA*;aac(6')-Ib'.v1	TEM-1;OXA-9.v1	CTX-M-15	NDM-5;OXA-48	SHV-11^	SHV:p.Leu35Gln	OmpK36:p.134_135insGlyAsp;OmpK35:p.Arg60fs	K64	OL2α.1
SAMN16940565	2019	USA	Klebsiella pneumoniae	ST147	strB.v1;aph3-Ia.v1^;strA.v1;aph(3')-VI;rmtF;armA;aac(6')-Ib	-	CTX-M-15;CTX-M-14^	NDM-1;OXA-48	SHV-11^	SHV:p.Leu35Gln	OmpK36:p.134_135insGlyAsp;OmpK35:c.A824del	K64	OL2α.1
SAMEA112199019	2022	Germany	Klebsiella pneumoniae	ST147	aph(3')-VI;aadA*;aac(6')-Ib-cr.v2*	OXA-9.v1;OXA-1	CTX-M-15	NDM-1;OXA-48	SHV-11^	SHV:p.Leu35Gln	OmpK36:p.134_135insGlyAsp;OmpK35:p.Arg60fs	K64	OL2α.1
SAMN32518861	2020	Egypt	Klebsiella pneumoniae	ST147	aph3-Ia.v1^;strA.v1;aadA*;aph(3')-VIb*;armA?;aac(6')-Ib'.v1	-	CTX-M-15;CTX-M-14^	NDM-5;OXA-48	SHV-11^	SHV:p.Leu35Gln	OmpK36:p.134_135insGlyAsp;OmpK35:p.Arg60fs	K64	OL2α.1
SAMEA6427893	2015	United Kingdom	Klebsiella pneumoniae	ST147	aac(3)-IIa.v1^;strB.v1;strA.v1;rmtF	OXA-1	CTX-M-15	NDM-1;OXA-48	SHV-11^	SHV:p.Leu35Gln	OmpK35:c.A824del	K64	OL2α.1
SAMN19729998	2016	France	Klebsiella pneumoniae	ST147	aac(3)-IIa.v1^;strB.v1;strA.v1;aac(6')-Ib-cr.v2	OXA-1	-	NDM-1;OXA-48	SHV-11^	SHV:p.Leu35Gln	OmpK35:p.Met2fs	K64	OL2α.1
SAMEA6428152	2018	Netherlands	Klebsiella pneumoniae	ST147	aac(3)-IIa.v1^;rmtC;aadA5;aac(6')-Ib-cr.v2	OXA-1	CTX-M-15;SHV-12	NDM-1;OXA-48	-	SHV:p.Leu35Gln;SHV:p.Gly238Ser;SHV:p.Glu240Lys	OmpK36:p.134_135insGlyAsp	K64	OL2α.1
SAMEA6368549		Netherlands	Klebsiella pneumoniae	ST147	aac(3)-IIa.v1^;rmtC;aadA5;aac(6')-Ib-cr.v2	OXA-1	CTX-M-15;SHV-12	NDM-1;OXA-48	-	SHV:p.Leu35Gln;SHV:p.Gly238Ser;SHV:p.Glu240Lys	OmpK36:p.134_135insGlyAsp	K64	OL2α.1
SAMN16842785	2019	USA	Klebsiella pneumoniae	ST147	strB.v1;aph3-Ia.v1^;strA.v1;aph(3')-VI;rmtF;armA;aac(6')-Ib	-	CTX-M-15;CTX-M-14^	NDM-1;OXA-48	SHV-11^	SHV:p.Leu35Gln	OmpK36:p.134_135insGlyAsp;OmpK35:c.A824del	K64	OL2α.1
SAMEA3721197	2014	Serbia	Klebsiella pneumoniae	ST147	aac(3)-IId^;strB.v1;strA.v1^;aph(3')-VI;aadA2^;armA;aac(6')-Ib-cr.v2	CMY-16^;OXA-1;OXA-10	CTX-M-15	NDM-1;OXA-48	SHV-11^	SHV:p.Leu35Gln	OmpK35:c.C336del	K64	OL2α.1
SAMEA112199029	2022	Germany	Klebsiella pneumoniae	ST147	rmtC;strB.v1;strA.v1;aadA*;aac(6')-Ib'.v2*?	CMY-6;OXA-9.v1	CTX-M-14^	NDM-1;OXA-48	SHV-11^	SHV:p.Leu35Gln	OmpK36:p.134_135insGlyAsp;OmpK35:p.Arg60fs	Capsule null	OL2α.1
SAMN24020808	2016	United Kingdom	Klebsiella pneumoniae	ST147	aac(3)-IIa.v1^;strB.v1;strA.v1;rmtF;aac(6')-Ib-cr.v2*	OXA-1	CTX-M-15	NDM-1;OXA-48	SHV-11^	SHV:p.Leu35Gln	OmpK35:c.A824del	K64	OL2α.1
SAMEA110063264	2018	Israel	Klebsiella pneumoniae	ST147	strB.v1;aph3-Ia.v1^;strA.v1;rmtF;aac(6')-Ib	-	CTX-M-15	NDM-1;OXA-48	SHV-11^	SHV:p.Leu35Gln	OmpK36:p.134_135insGlyAsp;OmpK35:c.A824del	K64	OL2α.1
SAMEA7820245	2017	Germany	Klebsiella pneumoniae	ST147	aac(3)-IIa.v1^;strB.v1;strA.v1;aac(6')-Ib-cr.v2	OXA-1	CTX-M-15	NDM-1;OXA-48	SHV-11^	SHV:p.Leu35Gln	OmpK35:p.Met2fs;OmpK36:c.G64del	K64	OL2α.1
SAMEA6427974	2019	France	Klebsiella pneumoniae	ST147	aac(3)-IIa.v1^;strB.v1;strA.v1;aac(6')-Ib-cr.v2	OXA-1	CTX-M-15	NDM-1;OXA-48	SHV-11^	SHV:p.Leu35Gln	OmpK35:p.Met2fs	K64	OL2α.1
SAMEA112661770	2016	Iran	Klebsiella pneumoniae	ST147	aac(3)-IIa.v1^;aadA*;armA;aac(6')-Ib-cr.v2	OXA-1;OXA-10	CTX-M-15;SHV-12	NDM-1;OXA-48	-	SHV:p.Leu35Gln;SHV:p.Gly238Ser;SHV:p.Glu240Lys	OmpK36:p.134_135insGlyAsp	K64	OL2α.1
SAMEA6368173		Netherlands	Klebsiella pneumoniae	ST147	strB.v1;aph3-Ia.v1^;strA.v1;rmtF;aac(6')-Ib	-	CTX-M-15	NDM-1;OXA-48	SHV-11^	SHV:p.Leu35Gln	OmpK36:p.134_135insGlyAsp;OmpK35:c.A824del	K64	OL2α.1
SAMEA6428142	2016	Netherlands	Klebsiella pneumoniae	ST147	strB.v1;aph3-Ia.v1^;strA.v1;rmtF;aac(6')-Ib	-	CTX-M-15	NDM-1;OXA-48	SHV-11^	SHV:p.Leu35Gln	OmpK36:p.134_135insGlyAsp;OmpK35:c.A824del	K64	OL2α.1
SAMN37517874	2023	USA	Klebsiella pneumoniae	ST147	strB.v1;strA.v1;aph(3')-VI;rmtF;aadA*;aac(6')-Ib	TEM-1	CTX-M-15;CTX-M-14^	NDM-5;OXA-48	SHV-11^	SHV:p.Leu35Gln	OmpK36:p.134_135insGlyAsp;OmpK35:p.Arg60fs	K64	OL2α.1
SAMN32016931		Egypt	Klebsiella pneumoniae	ST147	aph3-Ia.v1^;strA.v1;rmtF;aadA*	TEM-1	CTX-M-15;CTX-M-14^	NDM-5;OXA-48	SHV-11^	SHV:p.Leu35Gln	OmpK36:p.134_135insGlyAsp;OmpK35:p.Arg60fs	K64	OL2α.1
SAMEA6427971	2019	France	Klebsiella pneumoniae	ST147	aac(3)-IIa.v1^;aac(6')-Ib-cr.v2	OXA-1	CTX-M-15	NDM-1;OXA-48	SHV-11^	SHV:p.Leu35Gln	-	K64	OL2α.1
SAMN32518859	2020	Egypt	Klebsiella pneumoniae	ST147	strB.v1;aph3-Ia.v1^;strA.v1;aph(3')-VI;rmtF;aadA*;aac(6')-Ib-Suzhou?	TEM-1	CTX-M-15;CTX-M-14^	NDM-5;OXA-48	SHV-11^	SHV:p.Leu35Gln	OmpK36:p.134_135insGlyAsp;OmpK35:p.Arg60fs	K64	OL2α.1
SAMEA6427962	2018	France	Klebsiella pneumoniae	ST147	-	-	-	NDM-1;OXA-48	SHV-11^	SHV:p.Leu35Gln	OmpK35:p.Met2fs	K64	OL2α.1
SAMEA113935194	2016	Spain	Klebsiella pneumoniae	ST147	aph3-Ia.v1^;rmtF	-	CTX-M-15	NDM-1;OXA-48	SHV-11^	SHV:p.Leu35Gln	OmpK36:p.134_135insGlyAsp;OmpK35:c.A824del	K64	OL2α.1
SAMEA6427899	2015	Germany	Klebsiella pneumoniae	ST147	rmtC;aadA*;armA;aac(6')-Ib-cr.v2	OXA-1;OXA-10	-	NDM-1;OXA-48	-	-	OmpK36:p.134_135insGlyAsp	K64	OL2α.1
SAMEA7820242	2017	Germany	Klebsiella pneumoniae	ST147	aac(3)-IIa.v1^;strB.v1;strA.v1;aac(6')-Ib-cr.v2	OXA-1	CTX-M-15	NDM-1;OXA-48	SHV-11^	SHV:p.Leu35Gln	OmpK35:p.Met2fs;OmpK36:c.G64del	K64	OL2α.1
SAMN31807508	2022	Netherlands	Klebsiella pneumoniae	ST147	aph(3')-VI;aac(6')-Ib-cr.v2*;ant(2'')-Ia	OXA-9.v1;OXA-1	CTX-M-15	NDM-1;OXA-48	SHV-11^	SHV:p.Leu35Gln	OmpK36:p.134_135insGlyAsp;OmpK35:p.Arg60fs	K64	OL2α.1
SAMN29642660	2016	Tunisia	Klebsiella pneumoniae	ST147	strB.v1;strA.v1	-	-	NDM-1;OXA-48	SHV-11^	SHV:p.Leu35Gln	OmpK35:p.Met2fs	K64	OL2α.1
SAMEA112199048	2022	Germany	Klebsiella pneumoniae	ST147	aph(3')-VI;aadA*;aac(6')-Ib-cr.v2*;ant(2'')-Ia	OXA-9.v1;OXA-1	CTX-M-15	NDM-1;OXA-48	SHV-11^	SHV:p.Leu35Gln	OmpK36:p.134_135insGlyAsp;OmpK35:p.Arg60fs	K64	OL2α.1
SAMEA7758615		Netherlands	Klebsiella pneumoniae	ST147	strA.v1;aph(3')-VI;aadA*;aac(6')-Ib'.v1	-	CTX-M-15;CTX-M-14^	NDM-5;OXA-48	SHV-11^	SHV:p.Leu35Gln	OmpK36:p.134_135insGlyAsp;OmpK35:p.Arg60fs	K64	OL2α.1
SAMEA7758550		Netherlands	Klebsiella pneumoniae	ST147	strB.v1;strA.v1;aph(3')-VI;aadA*;aac(6')-Ib'.v1	OXA-9.v1	CTX-M-15;CTX-M-14^	NDM-5;OXA-48	SHV-11^	SHV:p.Leu35Gln	OmpK36:p.134_135insGlyAsp;OmpK35:p.Arg60fs	K64	OL2α.1
SAMEA112198998	2022	Germany	Klebsiella pneumoniae	ST147	aph(3')-VI;aadA*;aac(6')-Ib-cr.v2*;ant(2'')-Ia	OXA-9.v1;OXA-1	CTX-M-15	NDM-1;OXA-48	SHV-11^	SHV:p.Leu35Gln	OmpK36:p.134_135insGlyAsp;OmpK35:p.Arg60fs	K64	OL2α.1
SAMEA112199050	2022	Germany	Klebsiella pneumoniae	ST147	aph(3')-VI;aadA*;aac(6')-Ib'.v1;aac(6')-Ib-cr.v2	OXA-9.v1;OXA-1	CTX-M-15	NDM-1;OXA-48	SHV-11^	SHV:p.Leu35Gln	OmpK36:p.134_135insGlyAsp;OmpK35:p.Arg60fs	K64	OL2α.1
SAMEA113935201	2016	Spain	Klebsiella pneumoniae	ST147	aph3-Ia.v1^;rmtF;aac(6')-Ib	-	CTX-M-15	NDM-1;OXA-48	SHV-11^	SHV:p.Leu35Gln	OmpK36:p.134_135insGlyAsp;OmpK35:c.A824del	K64	OL2α.1
SAMN28859646	2021	Germany	Klebsiella pneumoniae	ST147	aac(3)-IIa.v1^;strB.v1;strA.v1^;aph(3')-Ia*;aadA^;aadA2^;aac(6')-Ib-cr.v2	OXA-1	CTX-M-15	NDM-1;OXA-48	SHV-229*	SHV:p.Leu35Gln	OmpK36:p.134_135insGlyAsp;OmpK35:p.Met2fs	K64	OL2α.1
SAMEA13301198		UAE	Klebsiella pneumoniae	ST147	strB.v1;strA.v1;aph(3')-VI;aadA*	OXA-9.v1;OXA-1	CTX-M-15	NDM-1;OXA-48	SHV-11^	SHV:p.Leu35Gln	OmpK35:p.Arg60fs	K64	OL2α.1
SAMN28859645	2020	Germany	Klebsiella pneumoniae	ST147	aac(3)-IIa.v1^;strB.v1;strA.v1^;aph(3')-Ia*;aadA^;aadA2^;aac(6')-Ib-cr.v2	OXA-1	CTX-M-15	NDM-1;OXA-48	-	SHV:p.Leu35Gln;SHV:p.Ser130Gly	OmpK36:p.134_135insGlyAsp;OmpK35:p.Met2fs	K64	OL2α.1
SAMEA112199049	2022	Germany	Klebsiella pneumoniae	ST147	aph(3')-VI;aadA*;aac(6')-Ib-cr.v2*;ant(2'')-Ia	OXA-9.v1;OXA-1	CTX-M-15	NDM-1;OXA-48	SHV-11^	SHV:p.Leu35Gln	OmpK36:p.134_135insGlyAsp;OmpK35:p.Arg60fs	K64	OL2α.1
SAMEA113935208	2017	Spain	Klebsiella pneumoniae	ST147	aph3-Ia.v1^;rmtF;aac(6')-Ib	-	CTX-M-15	NDM-1;OXA-48	SHV-11^	SHV:p.Leu35Gln	OmpK36:p.134_135insGlyAsp;OmpK35:c.A824del	K64	OL2α.1
SAMEA6427895	2015	United Kingdom	Klebsiella pneumoniae	ST147	aac(3)-IIa.v1^;aac(6')-Ib-cr.v2	OXA-1	CTX-M-15	NDM-1;OXA-48	SHV-11^	SHV:p.Leu35Gln	OmpK35:p.Met2fs	K64	OL2α.1
SAMN31807503	2022	Netherlands	Klebsiella pneumoniae	ST147	aph(3')-VI;aadA*;aac(6')-Ib-cr.v2;ant(2'')-Ia	OXA-9.v1;OXA-1	-	NDM-1;OXA-48	SHV-11^	SHV:p.Leu35Gln	OmpK36:p.134_135insGlyAsp;OmpK35:p.Arg60fs	K64	OL2α.1
SAMEA112199021	2022	Germany	Klebsiella pneumoniae	ST147	aph(3')-VI;aac(6')-Ib-cr.v2*;ant(2'')-Ia	OXA-9.v1;OXA-1	CTX-M-15	NDM-1;OXA-48	SHV-11^	SHV:p.Leu35Gln	OmpK36:p.134_135insGlyAsp;OmpK35:p.Arg60fs	K64	OL2α.1
SAMEA112199016	2022	Germany	Klebsiella pneumoniae	ST147	rmtC;strB.v1;strA.v1^;aadA*;aadA2^;armA;aac(6')-Ib3*	CMY-16^;LAP-2;OXA-10	CTX-M-15	NDM-1;OXA-48	SHV-11^	SHV:p.Leu35Gln	OmpK36:p.134_135insGlyAsp;OmpK35:p.Val10fs	K64	OL2α.1
SAMEA112199039	2022	Germany	Klebsiella pneumoniae	ST147	aph(3')-VI;aadA*;aac(6')-Ib-cr.v2;ant(2'')-Ia	OXA-1	CTX-M-15	NDM-1;OXA-48	SHV-11^	SHV:p.Leu35Gln	OmpK36:p.134_135insGlyAsp;OmpK35:p.Arg60fs	K64	OL2α.1
SAMEA6427959	2018	France	Klebsiella pneumoniae	ST147	aac(3)-IIa.v1^;aac(6')-Ib-cr.v2	OXA-1	CTX-M-15	NDM-1;OXA-48	SHV-11^	SHV:p.Leu35Gln	OmpK35:p.Met2fs	K64	OL2α.1
SAMN24019487	2015	United Kingdom	Klebsiella pneumoniae	ST147	aac(3)-IIa.v1^;aac(6')-Ib-cr.v2	OXA-1	CTX-M-15	NDM-1;OXA-48	SHV-11^	SHV:p.Leu35Gln	OmpK35:p.Met2fs	K64	OL2α.1
SAMN24297013	2016	United Kingdom	Klebsiella pneumoniae	ST147	aph3-Ia.v1^;strA.v1;aph(3')-VI;armA;aac(6')-Ib-cr.v2	OXA-1	CTX-M-15;CTX-M-14^	NDM-1;OXA-48	SHV-11^	SHV:p.Leu35Gln	OmpK36:p.134_135insGlyAsp;OmpK35:p.Arg60fs	K64	OL2α.1
SAMEA112199008	2022	Germany	Klebsiella pneumoniae	ST147	aph(3')-VI;aadA*;aac(6')-Ib-cr.v2*;ant(2'')-Ia	OXA-9.v1;OXA-1	CTX-M-15	NDM-1;OXA-48	SHV-11^	SHV:p.Leu35Gln	OmpK36:p.134_135insGlyAsp;OmpK35:p.Arg60fs	K64	OL2α.1
SAMEA6427957	2019	Belgium	Klebsiella pneumoniae	ST147	rmtC;strB.v1;strA.v1^;aac(6')-Ib-cr.v2	OXA-1	-	NDM-1;OXA-48	-	-	OmpK36:p.134_135insGlyAsp	K64	OL2α.1
SAMEA6427897	2016	United Kingdom	Klebsiella pneumoniae	ST147	aac(3)-IIa.v1^;strB.v1;strA.v1;aac(6')-Ib-cr.v1^	OXA-1	CTX-M-15	NDM-1;OXA-48	SHV-11^	SHV:p.Leu35Gln	OmpK35:c.A824del	K64	OL2α.1
SAMEA112199044	2022	Germany	Klebsiella pneumoniae	ST147	aph(3')-VI;aadA*;aac(6')-Ib-cr.v2*;ant(2'')-Ia	OXA-9.v1;OXA-1	CTX-M-15	NDM-1;OXA-48	SHV-11^	SHV:p.Leu35Gln	OmpK36:p.134_135insGlyAsp;OmpK35:p.Arg60fs	K64	OL2α.1
SAMEA6531395	2018	Saudi Arabia	Klebsiella pneumoniae	ST147	aac(3)-IIa.v1^;aph3-Ia.v1^;rmtF	OXA-1	CTX-M-15	NDM-1;OXA-48	SHV-11^	SHV:p.Leu35Gln	OmpK35:c.A824del	K64	OL2α.1
SAMEA7707335		Netherlands	Klebsiella pneumoniae	ST147	aac(3)-IIa.v1^;aac(6')-Ib-cr.v2	OXA-1	CTX-M-15	NDM-1;OXA-48	SHV-11^	SHV:p.Leu35Gln	OmpK35:p.Met2fs	K64	OL2α.1
SAMEA112199040	2022	Germany	Klebsiella pneumoniae	ST147	aph(3')-VI;aadA*;aac(6')-Ib-cr.v2*;ant(2'')-Ia	OXA-9.v1;OXA-1	CTX-M-15	NDM-1;OXA-48	SHV-11^	SHV:p.Leu35Gln	OmpK36:p.134_135insGlyAsp;OmpK35:p.Arg60fs	K64	OL2α.1
SAMEA12940682	2019	Spain	Klebsiella pneumoniae	ST147	aph3-Ia.v1^;strA.v1	-	CTX-M-15	NDM-1;OXA-48	SHV-229*	SHV:p.Leu35Gln	OmpK36:p.134_135insGlyAsp;OmpK35:c.A824del	K64	OL2α.1
SAMN23803868	2019	Italy	Klebsiella pneumoniae	ST147	aph3-Ia.v1^;aph(3')-VI;armA;aadA*;aac(6')-Ib-cr.v2*	OXA-9.v1;OXA-1	CTX-M-15	NDM-1;OXA-48	SHV-11^	SHV:p.Leu35Gln	OmpK35:p.Arg60fs	K64	OL2α.1
SAMEA112199013	2022	Germany	Klebsiella pneumoniae	ST147	aph(3')-VI;aadA*;aac(6')-Ib-cr.v2*;ant(2'')-Ia	OXA-9.v1;OXA-1	CTX-M-15	NDM-1;OXA-48	SHV-11^	SHV:p.Leu35Gln	OmpK36:p.134_135insGlyAsp;OmpK35:p.Arg60fs	K64	OL2α.1
SAMEA112199026	2022	Germany	Klebsiella pneumoniae	ST147	aph(3')-VI;aadA*;ant(2'')-Ia	OXA-9.v1;OXA-1	CTX-M-15	NDM-1;OXA-48	SHV-11^	SHV:p.Leu35Gln	OmpK36:p.134_135insGlyAsp;OmpK35:p.Arg60fs	K64	OL2α.1
SAMEA112198996	2022	Germany	Klebsiella pneumoniae	ST147	aph(3')-VI;aadA*;aac(6')-Ib-cr.v2;ant(2'')-Ia	OXA-1	CTX-M-15	NDM-1;OXA-48	SHV-11^	SHV:p.Leu35Gln	OmpK36:p.134_135insGlyAsp;OmpK35:p.Arg60fs	K64	OL2α.1
SAMEA112199033	2022	Germany	Klebsiella pneumoniae	ST147	aph(3')-VI;aadA*;aac(6')-Ib-cr.v2*;ant(2'')-Ia	OXA-9.v1;OXA-1	CTX-M-15	NDM-1;OXA-48	SHV-11^	SHV:p.Leu35Gln	OmpK36:p.134_135insGlyAsp;OmpK35:p.Arg60fs	K64	OL2α.1
SAMN28859648	2021	Germany	Klebsiella pneumoniae	ST147	aac(3)-IIa.v1^;strB.v1;strA.v1^;aph(3')-Ia*;aadA^;aac(6')-Ib-cr.v2	OXA-1	CTX-M-15	NDM-1;OXA-48	SHV-229*	SHV:p.Leu35Gln	OmpK36:p.134_135insGlyAsp;OmpK35:p.Met2fs	K64	OL2α.1
SAMEA112199041	2022	Germany	Klebsiella pneumoniae	ST147	aph(3')-VI;aadA*;aac(6')-Ib-cr.v2*;ant(2'')-Ia	OXA-9.v1;OXA-1	CTX-M-15	NDM-1;OXA-48	SHV-11^	SHV:p.Leu35Gln	OmpK36:p.134_135insGlyAsp;OmpK35:p.Arg60fs	K64	OL2α.1
SAMEA112199038	2022	Germany	Klebsiella pneumoniae	ST147	aph(3')-VI;aadA*;aac(6')-Ib-cr.v2*;ant(2'')-Ia	OXA-9.v1;OXA-1	CTX-M-15	NDM-1;OXA-48	SHV-11^	SHV:p.Leu35Gln	OmpK36:p.134_135insGlyAsp;OmpK35:p.Arg60fs	K64	OL2α.1
SAMEA112199034	2022	Germany	Klebsiella pneumoniae	ST147	aph(3')-VI;aadA*;aac(6')-Ib-cr.v2;ant(2'')-Ia	OXA-1	CTX-M-15	NDM-1;OXA-48	SHV-11^	SHV:p.Leu35Gln	OmpK36:p.134_135insGlyAsp;OmpK35:p.Arg60fs	K64	OL2α.1
SAMEA112199018	2022	Germany	Klebsiella pneumoniae	ST147	aph(3')-VI;aadA*;aac(6')-Ib-cr.v2*	OXA-9.v1;OXA-1	CTX-M-15	NDM-1;OXA-48	SHV-11^	SHV:p.Leu35Gln	OmpK36:p.134_135insGlyAsp;OmpK35:p.Arg60fs	K64	OL2α.1
SAMEA4795087	2016	Spain	Klebsiella pneumoniae	ST147	aph3-Ia.v1^;aac(6')-Ib	-	CTX-M-15	NDM-1;OXA-48	SHV-11^	SHV:p.Leu35Gln	OmpK36:p.134_135insGlyAsp;OmpK35:c.A824del	K64	OL2α.1
SAMN24018849	2016	United Kingdom	Klebsiella pneumoniae	ST147	aac(3)-IIa.v1^;rmtF;aac(6')-Ib	-	CTX-M-15	NDM-1;OXA-48	SHV-11^	SHV:p.Leu35Gln	OmpK35:c.A824del	K64	OL2α.1
SAMEA112199023	2022	Germany	Klebsiella pneumoniae	ST147	aph(3')-VI;aadA*;aac(6')-Ib-cr.v2*;ant(2'')-Ia*	OXA-9.v1;OXA-1	CTX-M-15	NDM-1;OXA-48	SHV-11^	SHV:p.Leu35Gln	OmpK36:p.134_135insGlyAsp;OmpK35:p.Arg60fs	K64	OL2α.1
SAMEA112199052	2022	Germany	Klebsiella pneumoniae	ST147	aph(3')-VI;aadA*;ant(2'')-Ia	OXA-9.v1;OXA-1	CTX-M-15	NDM-1;OXA-48	SHV-11^	SHV:p.Leu35Gln	OmpK36:p.134_135insGlyAsp;OmpK35:p.Arg60fs	K64	OL2α.1
SAMEA5232660	2016	Spain	Klebsiella pneumoniae	ST147	aph3-Ia.v1^;aac(6')-Ib	-	CTX-M-15	NDM-1;OXA-48	SHV-11^	SHV:p.Leu35Gln	OmpK36:p.134_135insGlyAsp;OmpK35:c.A824del	K64	OL2α.1
SAMEA113935210	2017	Spain	Klebsiella pneumoniae	ST147	aph3-Ia.v1^;aac(6')-Ib	-	CTX-M-15	NDM-1;OXA-48	SHV-11^	SHV:p.Leu35Gln	OmpK36:p.134_135insGlyAsp;OmpK35:c.A824del	K64	OL2α.1
SAMEA112199007	2022	Germany	Klebsiella pneumoniae	ST147	aph(3')-VI;aac(6')-Ib-cr.v2*;ant(2'')-Ia	OXA-9.v1;OXA-1	CTX-M-15	NDM-1;OXA-48	SHV-11^	SHV:p.Leu35Gln	OmpK36:p.134_135insGlyAsp;OmpK35:p.Arg60fs	K64	OL2α.1
SAMEA6427952	2016	Denmark	Klebsiella pneumoniae	ST147	aac(3)-IIa.v1^;rmtC;aadA5;aac(6')-Ib-cr.v2	OXA-1	CTX-M-15;SHV-12	NDM-1;OXA-48	-	SHV:p.Leu35Gln;SHV:p.Gly238Ser;SHV:p.Glu240Lys	OmpK36:p.134_135insGlyAsp	K64	OL2α.1
SAMEA112199012	2022	Germany	Klebsiella pneumoniae	ST147	aph(3')-VI;aadA*;aac(6')-Ib-cr.v2*;ant(2'')-Ia	OXA-9.v1;OXA-1	CTX-M-15	NDM-1;OXA-48	SHV-11^	SHV:p.Leu35Gln	OmpK36:p.134_135insGlyAsp;OmpK35:p.Arg60fs	K64	OL2α.1
SAMEA112199017	2022	Germany	Klebsiella pneumoniae	ST147	aph(3')-VI;aadA*;ant(2'')-Ia	OXA-9.v1;OXA-1	CTX-M-15	NDM-1;OXA-48	SHV-11^	SHV:p.Leu35Gln	OmpK36:p.134_135insGlyAsp;OmpK35:p.Arg60fs	K64	OL2α.1
SAMN24297103	2015	United Kingdom	Klebsiella pneumoniae	ST147	aac(3)-IIa.v1^;strB.v1;strA.v1;rmtF	OXA-1	CTX-M-15	NDM-1;OXA-48	SHV-11^	SHV:p.Leu35Gln	OmpK35:c.A824del	K64	OL2α.1
SAMEA112199030	2022	Germany	Klebsiella pneumoniae	ST147	aph(3')-VI;aadA*;ant(2'')-Ia	OXA-9.v1;OXA-1	CTX-M-15	NDM-1;OXA-48	SHV-11^	SHV:p.Leu35Gln	OmpK36:p.134_135insGlyAsp;OmpK35:p.Arg60fs	K64	OL2α.1
SAMEA112199003	2022	Germany	Klebsiella pneumoniae	ST147	aph(3')-VI;aadA*;aac(6')-Ib-cr.v2*;ant(2'')-Ia	OXA-9.v1;OXA-1	CTX-M-15	NDM-1;OXA-48	SHV-11^	SHV:p.Leu35Gln	OmpK36:p.134_135insGlyAsp;OmpK35:p.Arg60fs	K64	OL2α.1
SAMEA5232659	2016	Spain	Klebsiella pneumoniae	ST147	aph3-Ia.v1^;rmtF;aac(6')-Ib	-	CTX-M-15	NDM-1;OXA-48	SHV-11^	SHV:p.Leu35Gln	OmpK36:p.134_135insGlyAsp;OmpK35:c.A824del	Capsule null	OL2α.1
SAMN28859643	2018	Germany	Klebsiella pneumoniae	ST147	aac(3)-IIa.v1^;aac(6')-Ib-cr.v2	OXA-1	CTX-M-15	NDM-1;OXA-48	SHV-229*	SHV:p.Leu35Gln	OmpK36:p.134_135insGlyAsp;OmpK35:p.Met2fs	Capsule null	OL2α.1
SAMEA112199037	2022	Germany	Klebsiella pneumoniae	ST147	aph(3')-VI;aadA*;ant(2'')-Ia	OXA-9.v1;OXA-1	CTX-M-15	NDM-1;OXA-48	SHV-11^	SHV:p.Leu35Gln	OmpK36:p.134_135insGlyAsp;OmpK35:p.Arg60fs	K64	OL2α.1
SAMEA6427977	2019	France	Klebsiella pneumoniae	ST147	aac(3)-IIa.v1^;strB.v1;strA.v1;aac(6')-Ib-cr.v2	OXA-1	CTX-M-15	NDM-1;OXA-48	SHV-11^	SHV:p.Leu35Gln	OmpK35:p.Met2fs	K64	OL2α.1
SAMEA112199006	2022	Germany	Klebsiella pneumoniae	ST147	aph(3')-VI;aadA*;aac(6')-Ib-cr.v2*;ant(2'')-Ia	OXA-9.v1;OXA-1	CTX-M-15	NDM-1;OXA-48	SHV-11^	SHV:p.Leu35Gln	OmpK36:p.134_135insGlyAsp;OmpK35:p.Arg60fs	K64	OL2α.1
SAMN31309202	2022	Germany	Klebsiella pneumoniae	ST147	aph(3')-VI;aac(6')-Ib-cr.v2;ant(2'')-Ia	OXA-9.v1;OXA-1	CTX-M-15	NDM-1;OXA-48	SHV-11^	SHV:p.Leu35Gln	OmpK36:p.134_135insGlyAsp;OmpK35:p.Arg60fs	K64	OL2α.1
SAMEA6427961	2018	France	Klebsiella pneumoniae	ST147	strB.v1;aph3-Ia.v1^;strA.v1;aac(6')-Ib	-	CTX-M-15;CTX-M-14^	NDM-1;OXA-48	SHV-11^	SHV:p.Leu35Gln	OmpK36:p.134_135insGlyAsp;OmpK35:c.A824del	K64	OL2α.1
SAMEA113935197	2016	Spain	Klebsiella pneumoniae	ST147	aph3-Ia.v1^	-	CTX-M-15	NDM-1;OXA-48	SHV-11^	SHV:p.Leu35Gln	OmpK36:p.134_135insGlyAsp;OmpK35:c.A824del	K64	OL2α.1
SAMEA6531393	2018	Saudi Arabia	Klebsiella pneumoniae	ST147	aac(3)-IIa.v1^;aph3-Ia.v1^;rmtF;aac(6')-Ib	OXA-1	CTX-M-15	NDM-1;OXA-48	SHV-11^	SHV:p.Leu35Gln	OmpK35:c.A824del	K64	OL2α.1
SAMEA7758609		Netherlands	Klebsiella pneumoniae	ST147	strB.v1;strA.v1;aph(3')-VI*;aadA*;aac(6')-Ib'.v1	OXA-9.v1	CTX-M-15;CTX-M-14^	NDM-5;OXA-48	SHV-11^	SHV:p.Leu35Gln	OmpK36:p.134_135insGlyAsp;OmpK35:p.Arg60fs	K64	OL2α.1
SAMEA112198999	2022	Germany	Klebsiella pneumoniae	ST147	aph(3')-VI;aadA*;aac(6')-Ib-cr.v2*;ant(2'')-Ia	OXA-9.v1;OXA-1	CTX-M-15	NDM-1;OXA-48	SHV-11^	SHV:p.Leu35Gln	OmpK36:p.134_135insGlyAsp;OmpK35:p.Arg60fs	K64	OL2α.1
SAMEA112251227	2022	Germany	Klebsiella pneumoniae	ST147	aph(3')-VI;aac(6')-Ib-cr.v2;ant(2'')-Ia	OXA-9.v1;OXA-1	CTX-M-15	NDM-1;OXA-48	SHV-11^	SHV:p.Leu35Gln	OmpK36:p.134_135insGlyAsp;OmpK35:p.Arg60fs	K64	OL2α.1
SAMEA6427896	2016	United Kingdom	Klebsiella pneumoniae	ST147	aph3-Ia.v1^;strA.v1;aph(3')-VI;armA;aac(6')-Ib-cr.v2	OXA-1	CTX-M-15;CTX-M-14^	NDM-1;OXA-48	SHV-11^	SHV:p.Leu35Gln	OmpK36:p.134_135insGlyAsp;OmpK35:p.Arg60fs	K64	OL2α.1
SAMEA6428158	2019	Netherlands	Klebsiella pneumoniae	ST147	aac(3)-IIa.v1^;aac(6')-Ib-cr.v2	OXA-1	CTX-M-15	NDM-1;OXA-48	SHV-11^	SHV:p.Leu35Gln	OmpK35:p.Met2fs	K64	OL2α.1
SAMN15010595		Netherlands	Klebsiella pneumoniae	ST147	aac(3)-IIa.v1^;aac(6')-Ib-cr.v2	OXA-1	CTX-M-15	NDM-1;OXA-48	SHV-11^	SHV:p.Leu35Gln	OmpK35:p.Met2fs	K64	OL2α.1
SAMN32518860	2020	Egypt	Klebsiella pneumoniae	ST147	strB.v1;aph3-Ia.v1^;strA.v1;aph(3')-VI^;aadA*;aac(6')-Ib'.v1	TEM-150*;OXA-9.v1	CTX-M-14^	NDM-5;OXA-48	SHV-11^	SHV:p.Leu35Gln	OmpK36:p.134_135insGlyAsp;OmpK35:p.Arg60fs	K64	OL2α.1
SAMEA7820243	2017	Germany	Klebsiella pneumoniae	ST147	aac(3)-IIa.v1^;strB.v1;strA.v1;aac(6')-Ib-cr.v2	OXA-1	CTX-M-15	NDM-1;OXA-48	SHV-11^	SHV:p.Leu35Gln	OmpK35:p.Met2fs;OmpK36:c.G64del	K64	OL2α.1
SAMEA112199022	2022	Germany	Klebsiella pneumoniae	ST147	aph(3')-VI;aadA*;aac(6')-Ib'.v1;aac(6')-Ib-cr.v2	OXA-9.v1;OXA-1	CTX-M-15	NDM-1;OXA-48	SHV-11^	SHV:p.Leu35Gln	OmpK36:p.134_135insGlyAsp;OmpK35:p.Arg60fs	K64	OL2α.1
SAMN28859640	2017	Germany	Klebsiella pneumoniae	ST147	aac(3)-IIa.v1^;aac(6')-Ib-cr.v2	OXA-1	CTX-M-15	NDM-1;OXA-48	-	-	OmpK36:p.134_135insGlyAsp;OmpK35:p.Met2fs	K64	OL2α.1
SAMEA112199042	2022	Germany	Klebsiella pneumoniae	ST147	aph(3')-VI;aadA*;ant(2'')-Ia	OXA-9.v1;OXA-1	CTX-M-15	NDM-1;OXA-48	SHV-11^	SHV:p.Leu35Gln	OmpK36:p.134_135insGlyAsp;OmpK35:p.Arg60fs	K64	OL2α.1
SAMEA112199027	2022	Germany	Klebsiella pneumoniae	ST147	aph(3')-VI;aadA*;aac(6')-Ib-cr.v2*;ant(2'')-Ia	OXA-9.v1;OXA-1	CTX-M-15	NDM-1;OXA-48	SHV-11^	SHV:p.Leu35Gln	OmpK36:p.134_135insGlyAsp;OmpK35:p.Arg60fs	K64	OL2α.1
SAMN31309215	2022	Germany	Klebsiella pneumoniae	ST147	rmtC;strB.v1;strA.v1;aph(3')-VI;aadA*;aac(6')-Ib'.v2*?	CMY-6;OXA-9.v1;OXA-1	CTX-M-15;CTX-M-14^	NDM-1;OXA-48	SHV-11^	SHV:p.Leu35Gln	OmpK36:p.134_135insGlyAsp;OmpK35:p.Arg60fs	K64	OL2α.1
SAMN28859639	2017	Germany	Klebsiella pneumoniae	ST147	aac(3)-IIa.v1^;aac(6')-Ib-cr.v2	OXA-1	CTX-M-15	NDM-1;OXA-48	SHV-229*	SHV:p.Leu35Gln	OmpK36:p.134_135insGlyAsp;OmpK35:p.Met2fs	K64	OL2α.1
SAMEA113935200	2016	Spain	Klebsiella pneumoniae	ST147	aph3-Ia.v1^;rmtF;aac(6')-Ib	-	CTX-M-15	NDM-1;OXA-48	SHV-11^	SHV:p.Leu35Gln	OmpK36:p.134_135insGlyAsp;OmpK35:c.A824del	K64	OL2α.1
